# Supplementary material for: Detection of botanical adulterants in saffron powder
Source: Anal Bioanal Chem. 2023 Aug 17;415(23):5723–34. doi: 10.1007/s00216-023-04853-x (PMC10474180; doi:10.1007/s00216-023-04853-x)
Supplement: Supplementary file 1 — Supplementary file1 (XLSX 34 KB) [file 216_2023_4853_MOESM1_ESM.xlsx]

## Sheet: markery
Ionization	Characteristic marker for	Retention time (min)	m/z (Da)	MS/MS spectrum m/z (Da)	Predicted formula	Adduct	Mass error Δ ppm	Tentative identification	Confidence Level	Lowest detectable amount in mixture with saffron (weight %)	AUC	t-test FDR p-value	Log2 FC	FC	PLS-DA VIP score
ESI+	saffron	5.49	151.1117	105.0691; 91.0537; 81.0696; 79.0537; 67.0538	C10H14O	[M+H]+	- 0.3	Safranal	2	-	-	-	-	-	-
ESI+	saffron	7.10	311.1646	235.1100; 212.1182; 197.0955; 135.0789; 119.0840	C20H22O3	[M+H]+	- 0.4	-	3	-	-	-	-	-	-
ESI+	saffron	6.26	329.1747	211.1108; 197.0958; 169.1006; 157.1004; 98.9839	C20H24O4	[M+H]+	- 0.6	Crocetin	2	-	-	-	-	-	-
ESI+	saffron	7.42	1003.4306	513.2111; 351.1575	-	-	-	-	4	-	-	-	-	-	-
ESI+	saffron	6.46	1140.4482	633.2137; 471.1471; 309.0954; 165.0537; 147.0425	-	-	-	-	4	-	-	-	-	-	-
ESI-	saffron	6.23	327.1602	-	C20H24O4	[M-H]-	- 2.1	Crocetin	3	-	-	-	-	-	-
ESI-	saffron	4.32	356.1708	293.1209; 202.0715; 153.0930; 138.0716; 112.0379	C17H27NO7	[M-H]-	- 0.4	-	3	-	-	-	-	-	-
ESI-	saffron	7.61	631.2573	585.2443; 112.9851	C42H36N2O4	[M-H]-	- 3.8	-	3	-	-	-	-	-	-
ESI+	safflower	10.68	325.3101	255.2319; 143.1067; 109.101; 99.0813; 71.0863	C21H40O2	[M+H]+	- 1.7	-	3	1	0.950	8.43E-15	2.11	0.2311	1.39
ESI+	safflower	6.36	333.1307	197.1292; 100.9893; 98.9840; 68.9935	C14H16N6O4	[M+H]+	- 1.3	-	3	1	1	1.68E-54	-2.78	0.1456	1.62
ESI+	safflower / arnica / calendula	0.90	518.2075	285.0958; 193.0706; 147.0651; 129.0538; 85.0283	C32H24N2O4	[M+NH4]+	- 0.9	-	3	1 / 1 / 1	1 / 1 / 1	4.32E-48 / 1.86E-22 / 1.56E-36	-12.28 / 5.86 / 8.82	0.0002 / 58 / 452	1.61 / 1.61 / 1.33
ESI+	safflower / arnica / calendula	0.71	557.1472	425.1033; 163.0569; 127.0375; 97.0280	C35H22N2O4	[M+Na]+	- 0.9	-	3	10 / 10 / 10	1 / 1 / 0.791	1.48E-37 / 2.63E-22 / 3.81E-02	-3.04 / 4.52 / 0.73	0.1218 / 23 / 1.66	1.53 / 1.41 / 1.38
ESI+	safflower	3.86	613.1763	451.1250; 433.1135; 355.0824; 313.0692; 211.0246	C27H32O16	[M+H]+	0.8	Hydroxysafflor yellow A	2	1	1	8.82E-29	-10.75	0.0006	1.55
ESI-	safflower	3.84	611.1618	491.1218; 473.1096; 403.1055; 325.0728; 283.0614	C27H32O16	[M-H]-	0.3	Hydroxysafflor yellow A	2	1	1	8.48E-55	-2.59	0.1664	1.55
ESI-	calendula / arnica	5.08	161.0244	133.0298; 115.0208; 104.0288; 89.0054; 77.0428	C9H6O3	[M-H]-	- 0.9	Umbelliferone	2	10 / 10	1 / 1	2.75E-21 / 3.12E-16	3.74 / 7.12	13.36 / 139	1.31 / 1.27
ESI+	calendula	9.29	205.1955	149.1326; 121.1011; 107.0856; 93.0703; 81.0700	C15H24	[M+H]+	- 0.6	Alpha-Cubebene; Beta-Copaene; Beta-Guaiene; Selina-3,7(11)-diene; Gamma-Muurolene	3	1	1	1.08E-42	3.27	9.6	1.44
ESI+	calendula	9.28	475.3013	271.1137; 121.0986	C26H44O6	[M+Na]+	- 4.8	-	3	1	0.949	1.65E-24	8.64	399	1.25
ESI+	calendula	9.30	487.3024	283.1159	-	-	-	-	4	1	1	2.42E-51	8.76	433	1.33
ESI+	calendula	9.29	951.6187	487.3084; 283.1162	-	-	-	-	4	3	1	6.04E-44	3.20	9.2	1.46
ESI+	turmeric	8.58	121.1013	93.0742; 91.0570; 79.0569; 77.0412; 51.0243	C9H12	[M+H]+	- 3.5	Hemellitol	2	1	1	6.92E-62	2.59	6.0	1.69
ESI+	turmeric	8.26	217.1588	119.0923; 117.0769; 115.0549; 103.0549; 91.0623	C15H20O	[M+H]+	- 2.0	-	3	1	1	6.21E-68	11.59	3074	1.69
ESI+	turmeric	8.60	219.1748	121.1079; 105.0727; 93.0767; 83.0542; 55.0557	C15H22O	[M+H]+	- 0.4	Curlone (β‑turmerone); α‑turmerone	3	1	1	7.28E-64	2.59	6.0	1.69
ESI+	turmeric	8.52	221.1898	147.1160; 121.1005; 111.1157; 81.0698; 69.0733	C15H24O	[M+H]+	- 3.3	Isoshyobunone	2	1	1	8.54E-49	2.75	6.7	1.62
ESI+	turmeric	7.30	235.1694	151.1127; 137.0980; 125.0963; 109.1004; 69.0339	C15H22O2	[M+H]+	- 1.7	Dihydrocostunolide; Isocurcumenol; Curcumenol	3	1	1	1.08E-43	9.29	625	1.69
ESI+	turmeric	8.11	257.1515	103.0542; 93.0699	C10H25O5P	[M+H]+	- 1.1	-	3	1	1	9.33E-57	2.81	7.0	1.67
ESI+	turmeric	7.44	309.1121	225.0927; 147.0506; 119.0499; 107.0493; 91.0547	C19H16O4	[M+H]+	0.2	Bisdemethoxycurcumin	2	1	0.918	1.25E-28	10.87	1868	1.61
ESI+	turmeric	7.47	339.1227	255.1053; 223.0765; 177.0605; 147.0493; 119.0493	C20H18O5	[M+H]+	- 0.2	Demethoxycurcumin	2	1	0.855	4.22E-15	11.79	3549	1.41
ESI+	turmeric	6.58	369.1329	285.1131; 253.0861; 177.0573; 145.0287; 117.0331	C21H20O6	[M+H]+	- 2.5	-	3	1	1	4.55E-45	3.14	8.8	1.61
ESI+	turmeric	7.52	369.1333	285.1232; 253.0905; 177.0632; 145.0385; 117.0390	C21H20O6	[M+H]+	0.4	Curcumin	2	1	1	3.49E-32	12.61	6256	1.69
ESI+	turmeric	7.51	759.2405	391.1182	-	-	-	-	4	1	1	4.57E-55	2.95	7.7	1.66
ESI-	turmeric	7.42	307.0976	187.0424; 143.0570; 119.0592; 68.9985	C19H16O4	[M-H]-	0.7	Bisdemethoxycurcumin	2	1	0.822	2.04E-12	13.26	9789	1.27
ESI-	turmeric	7.47	337.1082	173.0637; 158.0410; 143.0509; 134.0391; 119.0573	C20H18O5	[M-H]-	0.3	Demethoxycurcumin	2	1	1	2.81E-27	13.46	11245	1.61
ESI-	turmeric	7.52	367.1187	202.0283; 175.0425; 173.0657; 158.0434; 134.0484	C21H20O6	[M-H]-	- 0.7	Curcumin	2	1	1	4.46E-33	13.63	12634	1.62
ESI-	turmeric	7.36	369.1336	219.0658; 175.0391; 149.0604; 134.0367	C21H22O6	[M-H]-	- 0.6	-	3	5	1	6.29E-71	15.60	49495.2	1.49
ESI+	achiote	9.38	271.2415	161.1313; 147.1169; 109.1014; 105.0690; 93.0687	-	-	-	-	4	1	0.867	2.91E-11	3.16	8.9	1.35
ESI+	achiote	9.20	395.2220	195.1162; 157.1006; 145.1009; 131.0846; 105.0696	C25H30O4	[M+H]+	- 0.6	-	3	1	1	4.50E-25	11.96	3987	1.78
ESI+	achiote	9.19	417.2030	373.2099; 311.1229; 155.0846; 131.0825; 105.0685	C25H30O4	[M+Na]+	- 2.8	-	3	1	1	2.06E-53	2.74	6.7	1.83
ESI+	achiote	9.83	419.2929	177.0914; 149.0186; 137.0606; 109.1084	C27H40O2	[M+Na]+	0.7	-	3	1	1	5.14E-29	9.13	559	1.78
ESI+	red pepper	7.54	306.2064	137.0597; 122.0364; 94.0398	C18H27NO3	[M+H]+	- 1.4	Capsaicin	2	10	0.962	4.41E-19	2.92	7.6	1.32
ESI+	red pepper	7.81	308.2220	137.0597; 122.0359; 94.0408	C18H29NO3	[M+H]+	- 1.0	Dihydrocapsaicin	2	> 10	0.962	3.69E-18	3.04	8.2	1.23
ESI-	red pepper	7.54	304.1918	221.1657; 205.1169; 168.1429; 58.0298	C18H27NO3	[M-H]-	- 2.8	Capsaicin	2	> 10	1	2.85E-10	2.93	7.61	1.42
ESI-	red pepper	7.79	306.2075	170.1549; 61.9883	C18H29NO3	[M-H]-	- 1.8	Dihydrocapsaicin	2	> 10	0.833	3.40E-18	6.29	78.5	1.20
ESI-	red pepper	7.09	659.3269	479.2671; 319.2295	C32H52O14	[M-H]-	- 1.5	Capsianoside I	2	1	1	2.91E-45	15.60	49667	1.54
ESI-	red pepper	7.40	1083.5231	921.4728	C50H84O25	[M-H]-	0.7	Capsianoside II	2	1	1	1.41E-43	3.53	11.58	1.53
ESI-	red pepper	7.42	1129.5291	-	-	-	-	-	4	3	1	2.57E-43	3.47	11.11	1.54
ESI+	arnica	6.48	363.1799	245.1159; 199.1100; 157.1002; 143.0856; 83.0490	C20H26O6	[M+H]+	- 2.4	Arnifolin	2	1	1	4.12E-32	3.17	9.0	1.66
ESI+	arnica	6.48	385.1615	281.0506; 129.0705	C18H20N6O4	[M+H]+	- 2.4	-	3	1	1	1.07E-62	2.42	5.4	1.81
ESI+	arnica	6.48	401.1355	147.0441	C20H17NO7	[M+NH4]+	1.6	-	3	1	1	3.69E-64	2.40	5.3	1.81
ESI+	arnica / calendula	5.12	517.1341	337.0906; 319.0824; 163.0421; 145.0280; 117.0334	C25H24O12	[M+H]+	- 1.7	Cynarin	2	1 / 1	1 / 1	1.31E-26 / 1.34E-36	3.68 / 5.80	13 / 56	1.54 / 1.37
ESI+	arnica / calendula	5.75	641.3331	624.3081; 495.2976; 477.2862; 275.1761; 147.0442	C37H44N4O6	[M+H]+	- 1.3	-	3	1 / 1	1 / 0.656	7.91E-42 / 1.85E-09	9.02 / 2.65	517 / 6.3	1.69 / 1.35
ESI-	arnica	7.47	283.0611	268.0403; 239.0343; 211.0399; 151.0024; 107.0132	C16H12O5	[M-H]-	1.6	-	3	1	1	1.13E-49	13.28	9940	1.68
ESI-	arnica	8.94	361.2378	301.2177; 59.0138	C22H34O4	[M-H]-	- 0.2	-	3	1	1	2.16E-19	5.36	41.1	1.33
ESI-	arnica	6.48	407.1700	343.1561; 243.1044; 205.1260; 199.1118; 99.0454	C21H28O8	[M-H]-	- 1.5	-	3	5	1	6.35E-15	8.44	347	1.48
ESI-	arnica / calendula	5.75	641.3254	-	-	-	-	-	4	5 / 5	1 / 1	3.88E-21 / 6.60E-49	-3.87 / -3.427	0.0685 / 0.0930	1.50 / 1.38
ESI+	beet	3.10	212.0554	166.0514; 148.0414; 120.0446; 102.0352; 65.0395	C9H9NO5	[M+H]+	- 1.0	Betalamic acid	2	> 10	0.975	8.87E-07	-3.87	0.0684	1.00
ESI+	beet	0.86	340.1143	323.088; 277.0814; 231.0767; 203.0813; 148.0393	C14H17N3O7	[M+H]+	- 0.5	Vulgaxanthin I (Glutamine-betaxanthin)	2	1	1	9.53E-11	8.14	283	1.75
ESI+	beet	3.04	551.1515	389.1011; 343.0919; 195.0496; 150.0551	C24H26N2O13	[M+H]+	0.3	Betanin; Isobetanin; Gomphrenin I; Isogomphrenin	3	1	1	4.94E-41	3.36	10	1.76
ESI+	beet	8.32	817.3998	361.0392; 241.0304; 203.0154	C41H62O15	[M+Na]+	1.4	Betavulgaroside IV	2	5	1	8.80E-33	10.78	1753	1.52
ESI+	beet	7.58	974.4983	439.3587; 393.3512; 247.1703; 191.1794; 141.0168	C47H72O20	[M+NH4]+	2.3	Betavulgaroside III (Achyranthoside C)	2	1	1	8.69E-25	6.01	65	1.53
ESI+	beet	7.59	979.4528	859.4426; 641.4033; 361.0383; 203.0139	C47H72O20	[M+Na]+	1.4	Betavulgaroside III (Achyranthoside C)	2	10	1	9.39E-26	6.51	91	1.54
ESI-	beet	3.10	210.0408	-	C9H9NO5	[M-H]-	- 3.4	Betalamic acid	2	> 10	0.986	2.50E-14	2.80	6.95	1.56
ESI-	beet	3.00	505.1458	356.0991; 255.1127; 194.0462; 150.0558; 132.0445	C24H22N6O7	[M-H]-	- 2.7	-	3	3	1	1.68E-41	2.84	7.17	1.74
ESI-	beet	7.46	953.4410	909.4520; 793.4410; 789.4433; 569.3922	C47H70O20	[M-H]-	2.9	Betavulgaroside I (Achyranthoside B)	2	1	1	6.75E-48	11.471	2839	1.65
ESI+	petals of pomegranate / seeds of pomegranate / achiote	9.32	411.3617	203.1779; 189.1630; 163.1473; 121.0994; 107.0844	C29H46O	[M+H]+	- 2.4	-	3	1 / 1 / 1	1 / 0.997 / 0.967	4.32E-22 / 1.17E-17 / 4.18E-01	11.46 / 7.54 / -2.40	2815 / 186 / 0.1891	1.76 / 1.19 / 0.17
ESI+	petals of pomegranate / seeds of pomegranate / achiote	9.32	457.3670	203.1793; 191.1788; 189.1632; 163.1471; 95.0851	C30H48O3	[M+H]+	- 2.6	Betulinic acid (Betulic acid); Oleanolic acid; Ursolic acid	3	1 / 1 / 1	1 / 1 / 1	1.362E-37 / 1.17E-18 / 2.12E-09	2.91 / 5.57 / -7.39	7.5 / 47 / 0.0060	1.77 / 1.77 / 1.41
ESI+	petals of pomegranate / seeds of pomegranate / achiote / beet	9.32	479.3489	435.3584	C30H48O3	[M+Na]+	- 2.5	Betulinic acid (Betulic acid); Oleanolic acid; Ursolic acid	3	1 / 1 / 1 / 1	1 / 1 / 0.696 / 0.707	1.69E-59 / 1.40E-20 / 8.27E-12 / 4.66E-12	2.56 / 5.23 / 2.71 / 2.22	5.9 / 37 / 6.65 / 4.66	1.86 / 1.77 / 1.43 / 1.43
ESI+	petals of pomegranate	4.54	646.1989	305.0663; 287.0545; 167.0342; 139.0389; 121.0285	-	-	-	-	4	1	1	2.22E-45	2.62	6.15	1.83
ESI+	petals of pomegranate / seeds of pomegranate	5.31	998.1477	811.1033; 491.0824; 365.0496; 303.0147	-	-	-	-	4	3 / 3	1 / 1	1.16E-32 / 2.64E-16	3.12 / -3.39	8.71 / 0.0954	1.71 / 1.46
ESI-	petals of pomegranate / seeds of pomegranate / achiote	4.16	291.0148	247.0295; 219.0297; 191.0350; 145.0296; 119.0501	C13H8O8	[M-H]-	2.4	Brevifolincarboxylic acid; Phyllanthusiin E	3	1 / 1 / 1	1 / 0.625 / 0.917	2.69E-62 / 3.69E-04 / 1.86E-17	2.45 / 1.21 / 4.43	5.47 / 2.32 / 21.6	1.78 / 1.49 / 1.47
ESI-	petals of pomegranate / seeds of pomegranate / achiote	3.80	483.0773	313.0564; 271.0459; 211.0246; 169.0141; 125.0241	C20H20O14	[M-H]-	- 0.4	Digalloy-glucoside	2	1 / 1 / 1	1 / 1 / 0.652	2.38E-44 / 2.37E-27 / 2.81E-04	15.39 / 10.83 / 4.83	42999 / 1820 / 20.8	1.77 / 1.45 / 0.97
ESI-	petals of pomegranate / achiote / seeds of pomegranate	4.22	633.0741	463.0519; 300.9999; 275.0192	C27H22O18	[M-H]-	2.1	-	3	3 / 3 / 3	1 / 1 / 0.813	7.13E-55 / 3.05E-46 / 3.59E-08	2.55 / 3.18 / 6.86	5.84 / 9.07 / 116	1.77 / 1.73 / 1.18
ESI-	petals of pomegranate / seeds of pomegranate	3.75	785.0835	633.0745; 483.0789; 301.0002; 275.0201; 169.0143	C34H26O22	[M-H]-	- 0.3	Pedunculagin II; Tellimagrandin I; Tercatain	3	5 / 5	1 / 0.875	2.78E-49 / 1.60E-12	2.66 / 6.24	6.33 / 75	1.76 / 1.12
ESI-	petals of pomegranate / seeds of pomegranate	3.67	799.0646	781.0548; 479.0476; 451.0374; 301.0046; 273.0041	C34H24O23	[M-H]-	2.0	Granatin A	2	5 / 5	1 / 0.688	1.28E-40 / 4.31E-05	2.80 / 6.64	6.98 / 100	1.72 / 1.31
ESI-	petals of pomegranate / seeds of pomegranate	4.44	951.0769	765.0615; 463.0519; 301.0008; 275.0195	C41H28O27	[M-H]-	3.1	Granatin B	2	5 / 5	1 / 0.750	2.64E-36 / 2.00E-06	2.98 / 5.54	7.84 / 46.6	1.68 / 1.39
ESI-	petals of pomegranate / seeds of pomegranate	5.29	979.1078	933.0679; 463.0518; 301.0000; 273.0041	-	-	-	-	4	5 / 5	1 / 0.750	1.90E-39 / 1.91E-06	2.91 / 6.10	7.51 / 68.4	1.71 / 1.39
ESI+	seeds of pomegranate / red pepper	0.89	337.0768	158.0796; 139.0018; 129.0150; 111.0088; 81.0324	C13H12N4O7	[M+H]+	- 4.8	-	3	> 10 / > 10	1 / 0.551	5.49E-12 / 3.47E-01	7.13 / -0.21	140 / 0.8628	1.77 / 0.17
ESI+	seeds of pomegranate / red pepper	0.88	372.1139	319.0654; 175.0230; 129.0180; 109.0284; 97.0279	C13H14N4O8	[M+NH4]+	- 4.4	-	3	10 / 10	1 / 1	2.10E-31 / 2.48E-33	4.55 / 4.21	23.4 / 18.5	1.68 / 1.44
ESI+	seeds of pomegranate /petals of pomegranate / achiote	9.32	439.3569	203.1799; 191.1794; 189.1631; 163.1477; 121.1010	C30H46O2	[M+H]+	- 1.6	-	3	1 / 1 / 1	1 / 1 / 0.833	2.60E-18 / 1.56E-23 / 4.59E-18	8.70 /12.71 / 5.85	417 / 6700 / 58	1.79 / 1.76 / 1.65
ESI+	seeds of pomegranate / calendula / achiote	5.22	448.2172	147.0650; 145.0470; 129.0539; 71.0492	C16H29N7O8	[M+H]+	3.6	-	3	1 / 1 / 1	1 / 0.915 / 0.779	1.10E-13 / 1.31E-05 / 2.27E-01	8.36 / -3.33 / -1.42	329 / 0.0995 / 0.3740	1.72 / 0.72 / 0.42
ESI+	seeds of pomegranate / achiote / safflower	5.22	453.1746	307.1162	C22H28O10	[M+H]+	- 3.2	-	3	1 / 1 / 1	1 / 0.518 / 1	4.25E-22 / 4.94E-01 / 1.22E-08	9.50 / 0.82 / -3.49	722 / 1.76 / 0.0891	1.81 / 0.42 / 1.48
ESI+	seeds of pomegranate / achiote / safflower	5.24	469.1474	323.0802	C23H26O9	[M+Na]+	- 0.1	-	3	1 / 1 / 1	1 / 0.522 / 0.620	6.68E-26 / 2.33E-02 / 1.79E-04	10.46 / 2.17 /-3.37	1406 / 4.50 / 0.0969	1.81 / 0.71 / 1.04
ESI-	seeds of pomegranate / achiote / safflower / petals of pomegranate	5.19	475.1805	300.9975; 275.0196; 217.0142; 169.0130; 125.0234	C17H28N6O10	[M-H]-	3.4	-	3	3 / 3 / 3 / 3	1 / 0.815 / 1 / 1	1.66E-33 / 2.26E-07 / 1.04E-26 / 1.01E-14	13.00 / 4.95 / -8.11 / 5.85	8209 / 30.9 / 0.0036 / 57.6	1.71 / 1.37 / 1.56 / 1.70
